# Supplementary material for: Antigenic cartography using sera from sequence-confirmed SARS-CoV-2 variants of concern infections reveals antigenic divergence of Omicron
Source: Immunity. 2022 Sep 13;55(9):1725–1731.e4. doi: 10.1016/j.immuni.2022.07.018 (PMC9353602; doi:10.1016/j.immuni.2022.07.018)
Supplement: Table S1. Sociodemographics and clinical characteristics of all convalescent SARS-CoV-2 patients included in this study, related to Table 1 [file mmc2.xlsx]

## Sheet: Table S1
	Pat ID	Variant of Concern (VOC)	Likelyhood of VOC infection		Age at sampling	Gender	WHO severity score	Fever 1=yes 2=no	Admission 1= yes 2= no	IC 1= yes 2= no	Duration ofadmission (days)	Onset of symptoms	Days between symptom onset and sampling
			Sequence confirmed	Highly likely based on:
	COSCA-020	D614G		D614G was the only circulating variant	46-55	Female	2	1	2	-	-	2020-09-01	36
	COSCA-021	D614G		D614G was the only circulating variant	18-25	Female	2	2	2	-	-	2020-10-10	31
	COSCA-022	D614G		D614G was the only circulating variant	18-25	Male	1	1	2	-	-	2020-10-06	42
	COSCA-023	D614G		D614G was the only circulating variant	46-55	Female	2	1	2	-	-	2020-09-28	43
	COSCA-024	D614G		D614G was the only circulating variant	18-25	Female	1	1	2	-	-	2020-09-27	30
	COSCA-025	D614G		D614G was the only circulating variant	18-25	Male	1	2	2	-	-	2020-11-01	30
	COSCA-026	D614G		D614G was the only circulating variant	66-75	Male	1	1	2	-	-	2020-10-29	35
	COSCA-028	D614G		D614G was the only circulating variant	36-45	Female	1	1	2	-	-	2020-11-06	30
	COSCA-033	D614G		D614G was the only circulating variant	46-55	Female	1	2	2	-	-	2020-11-19	33
	COSCA-034	D614G		D614G was the only circulating variant	26-35	Male	1	1	2	-	-	2020-11-18	40
	COSCA-112	D614G		D614G was the only circulating variant	46-55	Male	3	1	1	2	4	2020-04-26	39
	COSCA-113	D614G		D614G was the only circulating variant	66-75	Male	4	1	1	1	9	2020-08-10	43
	COSCA-114	D614G		D614G was the only circulating variant	56-65	Female	2	1	2	-	-	2020-09-08	35
	COSCA-115	D614G		D614G was the only circulating variant	56-65	Male	3	1	1	2	6	2020-09-04	40
	COSCA-116	D614G		D614G was the only circulating variant	56-65	Female	3	1	1	2	3	2020-09-21	31
	COSCA-117	D614G		D614G was the only circulating variant	46-55	Female	3	1	1	2	8	2020-09-19	38
	COSCA-118	D614G		D614G was the only circulating variant	56-65	Male	3	1	1	2	2	2020-09-27	37
	COSCA-119	D614G		D614G was the only circulating variant	56-65	Female	2	1	1	2	1	2020-10-01	40
	COSCA-120	D614G		D614G was the only circulating variant	66-75	Male	2	1	1	2	5	2020-10-08	45
	COSCA-123	D614G		D614G was the only circulating variant	36-45	Female	2	1	1	2	4	2020-12-06	39
	COSCA-303	B.1.1.7	Sequence confirmed		66-75	Male	2	1	2	-	-	2021-01-08	27
	GGDVIS3343	B.1.1.7	Sequence confirmed		18-25	Female	1	1	2	-	-	2021-01-22	44
	VUVIS6992	B.1.1.7	Sequence confirmed		66-75	Male	2	1	1	2	4	2021-03-10	32
	AMCVIS1585	B.1.1.7	Sequence confirmed		26-35	Female	3	1	1	2	3	2021-02-19	51
	AMCVIS1871	B.1.1.7	Sequence confirmed		26-35	Male	2	1	1	2	4	2021-01-21	40
	AMCVIS2084	B.1.1.7	Sequence confirmed		26-35	Male	3	1	1	2	9	2021-03-07	39
	AMCVIS3484	B.1.1.7	Sequence confirmed		26-35	Female	2	1	1	2	6	2021-02-03	32
	AMCVIS5722	B.1.1.7	Sequence confirmed		46-55	Male	3	2	1	2	9	2021-03-09	35
	AMCVIS9584	B.1.1.7	Sequence confirmed		46-55	Male	2	1	1	2	3	2021-02-10	48
	COSCA-316	B.1.1.7 + E484K	Sequence confirmed		>75	Female	3	1	1	2	8	2021-04-03	24
	COSCA-320	B.1.1.7 + E484K	Sequence confirmed		46-55	Female	4	2	1	1	11	2021-02-28	58
	COSCA-301	B.1.351	Sequence confirmed		46-55	Female	1	1	2	-	-	2020-12-21	41
	COSCA-331	B.1.351	Sequence confirmed		18-25	Female	1	2	2	-	-	2021-04-23	55
	COSCA-336	B.1.351	Sequence confirmed		36-45	Male	1	2	2	-	-	2021-05-25	42
	COSCA-337	B.1.351	Sequence confirmed		36-45	Female	1	1	2	-	-	2021-05-25	63
	COSCA-305	B.1.351	Sequence confirmed		46-55	Female	1	2	2	-	-	2021-01-13	30
	COSCA-306	B.1.351	Sequence confirmed		46-55	Male	1	2	2	-	-	2021-01-13	30
	COSCA-307	B.1.351		75% of circulating strains belonged to the Beta variant and a household member had a concurrent sequence confirmed infection	18-25	Female	1	1	2	-	-	2021-01-13	30
	COSCA-308	B.1.351	Sequence confirmed		18-25	Male	1	1	2	-	-	2021-01-07	36
	COSCA-309	P.1	Sequence confirmed		26-35	Female	1	2	2	-	-	2021-01-09	41
	COSCA-310	P.1	Sequence confirmed		36-45	Male	1	2	2	-	-	2021-01-12	38
	COSCA-324	P.1	Sequence confirmed		26-35	Female	2	1	2	-	-	2021-05-02	38
	COSCA-334	P.1	Sequence confirmed		36-45	Male	1	1	2	-	-	2021-04-27	55
	COSCA-321	B.1.617.2	Sequence confirmed		56-65	Male	1	2	2	-	-	2021-04-27	43
	COSCA-322	B.1.617.2		75% of circulating strains belonged to the Delta variant and a household member had a concurrent sequence confirmed infection	18-25	Male	1	2	2	-	-	2021-04-23	47
	COSCA-323	B.1.617.2	Sequence confirmed		46-55	Female	1	1	2	-	-	2021-04-19	46
	COSCA-325	B.1.617.2	Sequence confirmed		46-55	Male	3	1	1	2	3	2021-04-17	52
	COSCA-327	B.1.617.2	Sequence confirmed		26-35	Female	1	1	2	-	-	2021-05-02	47
	COSCA-328	B.1.617.2	Sequence confirmed		36-45	Male	2	1	2	-	-	2021-05-08	46
	COSCA-329	B.1.617.2	Sequence confirmed		26-35	Female	1	2	2	-	-	2021-05-10	44
	COSCA-330	B.1.617.2	Sequence confirmed		18-25	Female	1	2	2	-	-	2021-05-12	49
	COSCA-332	B.1.617.2	Sequence confirmed		46-55	Female	1	2	2	-	-	2021-05-20	36
	COSCA-333	B.1.617.2	Sequence confirmed		26-35	Male	2	1	2	-	-	2021-05-06	43
	COSCA-335	B.1.617.2	Sequence confirmed		26-35	Male	2	1	2	-	-	2021-06-01	37
	COSCA-348	Omicron BA.1		>95% of circulating strains belonged to BA.1	36-45	Female	1	1	2	-	-	2022-01-20	39
	COSCA-349	Omicron BA.1		>95% of circulating strains belonged to BA.1	26-35	Male	1	2	2	-	-	2022-01-14	42
	COSCA-350	Omicron BA.1	Sequence confirmed		18-25	Female	1	1	2	-	-	2021-12-19	45
	COSCA-351	Omicron BA.1		75% of circulating strains belonged to the BA.1 variant and a household member had a concurrent sequence confirmed infection	26-35	Male	1	2	2	-	-	2022-01-07	68
	COSCA-352	Omicron BA.1/BA.2		70% of circulating strains belonged to BA.1 and 30% belonged to BA.2	26-35	Female	1	2	2	-	-	2022-02-16	25
	COSCA-353	Omicron BA.1/BA.2		70% of circulating strains belonged to BA.1 and 30% belonged to BA.2	26-35	Male	2	1	2	-	-	2022-02-10	31
	COSCA-354	Omicron BA.1	Sequence confirmed		26-35	Female	1	2	2	-	-	2021-12-31	75
	COSCA-356	Omicron BA.2	Sequence confirmed		26-35	Male	1	1	2	-	-	2022-03-04	40
	COSCA-357	Omicron BA.2	Sequence confirmed		46-55	Male	1	2	2	-	-	2022-03-05	39
	COSCA-358	Omicron BA.2	Sequence confirmed		46-55	Male	1	1	2	-	-	2022-03-02	41
	COSCA-360	Omicron BA.1	Sequence confirmed		36-45	Male	1	1	2	-	-	2022-02-21	59
	COSCA-361	Omicron BA.2	Sequence confirmed		46-55	Male	1	1	2	-	-	2022-03-04	40
